# Supplementary material for: In-situ direct seawater electrolysis using floating platform in ocean with uncontrollable wave motion
Source: Nat Commun. 2024 Jun 21;15:5305. doi: 10.1038/s41467-024-49639-6 (PMC11192878; doi:10.1038/s41467-024-49639-6)
Supplement: Supplementary file 4 — Source Data [file 41467_2024_49639_MOESM4_ESM.xlsx]

## Sheet: Figure 1b
	XingHua Bay		Shenzhen Bay
Cl-	20370	0.64819	9818.5	22.5
Na+	10195.8	42.498	5745.18	70.8667
SO42-	2840.55	0.21638	1565.5	62.5
Mg2+	1246.93	5.13004	699.105	7.425
K+	418.489	3.10911	271.667	34.9698
Ca2+	393.536	2.06731	223	3.74166

## Sheet: Figure 1c
0.23694	0.23539	0.23384	0.23228	0.23071	0.22913	0.22755	0.22595	0.22435	0.22274	0.22113	0.2195	0.21787	0.21622	0.21457	0.21292	0.21125	0.20957	0.20789	0.2062	0.2045	0.20279	0.20107	0.19934	0.19761	0.19587	0.19412	0.19236	0.19059	0.18881	0.18702
0.27173	0.27018	0.26863	0.26707	0.2655	0.26392	0.26234	0.26075	0.25914	0.25754	0.25592	0.25429	0.25266	0.25102	0.24937	0.24771	0.24604	0.24436	0.24268	0.24099	0.23929	0.23758	0.23586	0.23414	0.2324	0.23066	0.22891	0.22715	0.22538	0.2236	0.22182
0.30843	0.30688	0.30533	0.30377	0.3022	0.30062	0.29904	0.29744	0.29584	0.29423	0.29262	0.29099	0.28936	0.28771	0.28606	0.2844	0.28274	0.28106	0.27938	0.27769	0.27599	0.27428	0.27256	0.27083	0.2691	0.26736	0.2656	0.26384	0.26208	0.2603	0.25851
0.34706	0.34552	0.34396	0.3424	0.34083	0.33926	0.33767	0.33608	0.33448	0.33287	0.33125	0.32962	0.32799	0.32635	0.3247	0.32304	0.32137	0.3197	0.31801	0.31632	0.31462	0.31291	0.31119	0.30947	0.30773	0.30599	0.30424	0.30248	0.30071	0.29893	0.29715
0.38766	0.38612	0.38456	0.383	0.38143	0.37986	0.37827	0.37668	0.37508	0.37347	0.37185	0.37022	0.36859	0.36695	0.3653	0.36364	0.36197	0.3603	0.35861	0.35692	0.35522	0.35351	0.35179	0.35007	0.34833	0.34659	0.34484	0.34308	0.34131	0.33953	0.33775
0.43025	0.42871	0.42715	0.42559	0.42402	0.42245	0.42086	0.41927	0.41767	0.41606	0.41444	0.41281	0.41118	0.40954	0.40789	0.40623	0.40456	0.40289	0.4012	0.39951	0.39781	0.3961	0.39438	0.39266	0.39092	0.38918	0.38743	0.38567	0.3839	0.38212	0.38034
0.47485	0.4733	0.47175	0.47019	0.46862	0.46704	0.46546	0.46387	0.46227	0.46066	0.45904	0.45741	0.45578	0.45414	0.45249	0.45083	0.44916	0.44749	0.4458	0.44411	0.44241	0.4407	0.43898	0.43726	0.43552	0.43378	0.43203	0.43027	0.4285	0.42672	0.42494
0.52147	0.51993	0.51837	0.51681	0.51524	0.51367	0.51208	0.51049	0.50889	0.50728	0.50566	0.50403	0.5024	0.50076	0.49911	0.49745	0.49578	0.49411	0.49242	0.49073	0.48903	0.48732	0.4856	0.48388	0.48214	0.4804	0.47865	0.47689	0.47512	0.47334	0.47156
0.57012	0.56858	0.56702	0.56546	0.56389	0.56232	0.56073	0.55914	0.55754	0.55593	0.55431	0.55269	0.55105	0.54941	0.54776	0.5461	0.54443	0.54276	0.54107	0.53938	0.53768	0.53597	0.53425	0.53253	0.53079	0.52905	0.5273	0.52554	0.52377	0.52199	0.52021
0.6208	0.61926	0.61771	0.61615	0.61458	0.613	0.61141	0.60982	0.60822	0.60661	0.60499	0.60337	0.60173	0.60009	0.59844	0.59678	0.59511	0.59344	0.59176	0.59006	0.58836	0.58665	0.58494	0.58321	0.58148	0.57973	0.57798	0.57622	0.57445	0.57268	0.57089
0.67351	0.67197	0.67041	0.66885	0.66728	0.66571	0.66412	0.66253	0.66093	0.65932	0.6577	0.65607	0.65444	0.6528	0.65115	0.64949	0.64782	0.64615	0.64446	0.64277	0.64107	0.63936	0.63764	0.63592	0.63418	0.63244	0.63069	0.62893	0.62716	0.62538	0.6236
0.72823	0.72668	0.72513	0.72357	0.722	0.72042	0.71884	0.71724	0.71564	0.71403	0.71242	0.71079	0.70916	0.70751	0.70586	0.70421	0.70254	0.70086	0.69918	0.69749	0.69579	0.69408	0.69236	0.69063	0.6889	0.68716	0.68541	0.68365	0.68188	0.6801	0.67831
0.78493	0.78339	0.78183	0.78027	0.7787	0.77713	0.77554	0.77395	0.77235	0.77074	0.76912	0.76749	0.76586	0.76422	0.76257	0.76091	0.75924	0.75757	0.75588	0.75419	0.75249	0.75078	0.74906	0.74734	0.7456	0.74386	0.74211	0.74035	0.73858	0.7368	0.73502
0.84359	0.84204	0.84049	0.83893	0.83736	0.83578	0.8342	0.8326	0.831	0.82939	0.82778	0.82615	0.82452	0.82287	0.82122	0.81956	0.8179	0.81622	0.81454	0.81285	0.81115	0.80944	0.80772	0.80599	0.80426	0.80252	0.80077	0.79901	0.79724	0.79546	0.79367
0.90415	0.90261	0.90106	0.89949	0.89793	0.89635	0.89476	0.89317	0.89157	0.88996	0.88834	0.88672	0.88508	0.88344	0.88179	0.88013	0.87846	0.87679	0.87511	0.87341	0.87171	0.87	0.86829	0.86656	0.86483	0.86308	0.86133	0.85957	0.8578	0.85603	0.85424
0.96657	0.96503	0.96348	0.96192	0.96035	0.95877	0.95719	0.95559	0.95399	0.95238	0.95076	0.94914	0.9475	0.94586	0.94421	0.94255	0.94089	0.93921	0.93753	0.93583	0.93413	0.93243	0.93071	0.92898	0.92725	0.92551	0.92375	0.92199	0.92023	0.91845	0.91666
1.03079	1.02924	1.02769	1.02613	1.02456	1.02298	1.0214	1.0198	1.0182	1.01659	1.01497	1.01335	1.01171	1.01007	1.00842	1.00676	1.0051	1.00342	1.00174	1.00005	0.99834	0.99664	0.99492	0.99319	0.99146	0.98972	0.98796	0.9862	0.98444	0.98266	0.98087
1.09671	1.09516	1.09361	1.09205	1.09048	1.0889	1.08732	1.08572	1.08412	1.08251	1.0809	1.07927	1.07764	1.07599	1.07434	1.07268	1.07102	1.06934	1.06766	1.06597	1.06427	1.06256	1.06084	1.05911	1.05738	1.05564	1.05388	1.05212	1.05036	1.04858	1.04679
1.16424	1.1627	1.16115	1.15959	1.15802	1.15644	1.15486	1.15326	1.15166	1.15005	1.14843	1.14681	1.14517	1.14353	1.14188	1.14022	1.13856	1.13688	1.1352	1.1335	1.1318	1.1301	1.12838	1.12665	1.12492	1.12317	1.12142	1.11966	1.11789	1.11612	1.11433
1.2333	1.23175	1.2302	1.22864	1.22707	1.22549	1.22391	1.22231	1.22071	1.2191	1.21748	1.21586	1.21422	1.21258	1.21093	1.20927	1.20761	1.20593	1.20425	1.20256	1.20085	1.19915	1.19743	1.1957	1.19397	1.19223	1.19047	1.18871	1.18695	1.18517	1.18338
1.30374	1.30219	1.30064	1.29908	1.29751	1.29593	1.29435	1.29275	1.29115	1.28954	1.28793	1.2863	1.28467	1.28302	1.28137	1.27972	1.27805	1.27637	1.27469	1.273	1.2713	1.26959	1.26787	1.26614	1.26441	1.26267	1.26092	1.25916	1.25739	1.25561	1.25382
1.37544	1.37389	1.37234	1.37078	1.36921	1.36763	1.36605	1.36445	1.36285	1.36124	1.35963	1.358	1.35637	1.35472	1.35307	1.35141	1.34975	1.34807	1.34639	1.3447	1.343	1.34129	1.33957	1.33784	1.33611	1.33437	1.33261	1.33085	1.32909	1.32731	1.32552
1.44824	1.4467	1.44514	1.44358	1.44201	1.44044	1.43885	1.43726	1.43566	1.43405	1.43243	1.4308	1.42917	1.42753	1.42588	1.42422	1.42255	1.42088	1.41919	1.4175	1.4158	1.41409	1.41237	1.41065	1.40891	1.40717	1.40542	1.40366	1.40189	1.40011	1.39833
1.52199	1.52044	1.51889	1.51733	1.51576	1.51418	1.5126	1.51101	1.5094	1.50779	1.50618	1.50455	1.50292	1.50128	1.49962	1.49797	1.4963	1.49462	1.49294	1.49125	1.48955	1.48784	1.48612	1.4844	1.48266	1.48092	1.47917	1.47741	1.47564	1.47386	1.47208
1.5965	1.59495	1.5934	1.59184	1.59027	1.58869	1.58711	1.58551	1.58391	1.5823	1.58068	1.57906	1.57742	1.57578	1.57413	1.57247	1.57081	1.56913	1.56745	1.56576	1.56405	1.56235	1.56063	1.5589	1.55717	1.55543	1.55367	1.55191	1.55015	1.54837	1.54658
1.67157	1.67002	1.66847	1.66691	1.66534	1.66376	1.66218	1.66059	1.65898	1.65738	1.65576	1.65413	1.6525	1.65086	1.64921	1.64755	1.64588	1.6442	1.64252	1.64083	1.63913	1.63742	1.6357	1.63398	1.63224	1.6305	1.62875	1.62699	1.62522	1.62344	1.62166
1.747	1.74545	1.7439	1.74234	1.74077	1.73919	1.73761	1.73601	1.73441	1.7328	1.73119	1.72956	1.72793	1.72628	1.72463	1.72298	1.72131	1.71963	1.71795	1.71626	1.71456	1.71285	1.71113	1.7094	1.70767	1.70593	1.70418	1.70242	1.70065	1.69887	1.69708
1.82256	1.82101	1.81946	1.8179	1.81633	1.81475	1.81317	1.81158	1.80997	1.80837	1.80675	1.80512	1.80349	1.80185	1.8002	1.79854	1.79687	1.79519	1.79351	1.79182	1.79012	1.78841	1.78669	1.78497	1.78323	1.78149	1.77974	1.77798	1.77621	1.77443	1.77265
1.89802	1.89647	1.89492	1.89336	1.89179	1.89021	1.88863	1.88703	1.88543	1.88382	1.88221	1.88058	1.87895	1.8773	1.87565	1.87399	1.87233	1.87065	1.86897	1.86728	1.86558	1.86387	1.86215	1.86042	1.85869	1.85695	1.85519	1.85343	1.85167	1.84989	1.8481
1.97312	1.97158	1.97002	1.96846	1.96689	1.96532	1.96373	1.96214	1.96054	1.95893	1.95731	1.95569	1.95405	1.95241	1.95076	1.9491	1.94743	1.94576	1.94407	1.94238	1.94068	1.93897	1.93726	1.93553	1.93379	1.93205	1.9303	1.92854	1.92677	1.92499	1.92321
2.04762	2.04607	2.04452	2.04296	2.04139	2.03981	2.03823	2.03664	2.03504	2.03343	2.03181	2.03018	2.02855	2.02691	2.02526	2.0236	2.02193	2.02025	2.01857	2.01688	2.01518	2.01347	2.01175	2.01003	2.00829	2.00655	2.0048	2.00304	2.00127	1.99949	1.99771
2.12124	2.1197	2.11815	2.11658	2.11502	2.11344	2.11185	2.11026	2.10866	2.10705	2.10543	2.10381	2.10217	2.10053	2.09888	2.09722	2.09555	2.09388	2.09219	2.0905	2.0888	2.08709	2.08538	2.08365	2.08192	2.08017	2.07842	2.07666	2.07489	2.07312	2.07133
2.19372	2.19218	2.19063	2.18906	2.1875	2.18592	2.18433	2.18274	2.18114	2.17953	2.17791	2.17629	2.17465	2.17301	2.17136	2.1697	2.16803	2.16636	2.16468	2.16298	2.16128	2.15957	2.15786	2.15613	2.1544	2.15265	2.1509	2.14914	2.14737	2.1456	2.14381
2.26479	2.26324	2.26169	2.26013	2.25856	2.25698	2.2554	2.25381	2.2522	2.25059	2.24898	2.24735	2.24572	2.24408	2.24242	2.24077	2.2391	2.23742	2.23574	2.23405	2.23235	2.23064	2.22892	2.2272	2.22546	2.22372	2.22197	2.22021	2.21844	2.21666	2.21488
2.33417	2.33262	2.33107	2.32951	2.32794	2.32636	2.32478	2.32318	2.32158	2.31997	2.31835	2.31673	2.31509	2.31345	2.3118	2.31014	2.30848	2.3068	2.30512	2.30343	2.30172	2.30002	2.2983	2.29657	2.29484	2.2931	2.29134	2.28958	2.28782	2.28604	2.28425
2.40159	2.40004	2.39849	2.39693	2.39536	2.39378	2.3922	2.39061	2.389	2.38739	2.38578	2.38415	2.38252	2.38088	2.37922	2.37757	2.3759	2.37422	2.37254	2.37085	2.36915	2.36744	2.36572	2.364	2.36226	2.36052	2.35877	2.35701	2.35524	2.35346	2.35168
2.4668	2.46525	2.4637	2.46214	2.46057	2.45899	2.45741	2.45581	2.45421	2.4526	2.45099	2.44936	2.44773	2.44608	2.44443	2.44277	2.44111	2.43943	2.43775	2.43606	2.43436	2.43265	2.43093	2.4292	2.42747	2.42573	2.42397	2.42222	2.42045	2.41867	2.41688
2.52954	2.528	2.52644	2.52488	2.52332	2.52174	2.52015	2.51856	2.51696	2.51535	2.51373	2.51211	2.51047	2.50883	2.50718	2.50552	2.50385	2.50218	2.50049	2.4988	2.4971	2.49539	2.49368	2.49195	2.49022	2.48847	2.48672	2.48496	2.48319	2.48142	2.47963
2.5896	2.58805	2.5865	2.58494	2.58337	2.58179	2.58021	2.57861	2.57701	2.5754	2.57379	2.57216	2.57053	2.56888	2.56723	2.56557	2.56391	2.56223	2.56055	2.55886	2.55716	2.55545	2.55373	2.552	2.55027	2.54853	2.54677	2.54501	2.54325	2.54147	2.53968
2.64675	2.6452	2.64365	2.64209	2.64052	2.63894	2.63736	2.63576	2.63416	2.63255	2.63093	2.62931	2.62767	2.62603	2.62438	2.62272	2.62106	2.61938	2.6177	2.61601	2.6143	2.6126	2.61088	2.60915	2.60742	2.60568	2.60392	2.60216	2.6004	2.59862	2.59683
2.7008	2.69926	2.69771	2.69615	2.69458	2.693	2.69141	2.68982	2.68822	2.68661	2.68499	2.68337	2.68173	2.68009	2.67844	2.67678	2.67512	2.67344	2.67176	2.67006	2.66836	2.66665	2.66494	2.66321	2.66148	2.65973	2.65798	2.65622	2.65445	2.65268	2.65089

## Sheet: Figure 1d
calm				constant				pulsed				tidal				turbulence
time	water migration mass	error bar		time	water migration mass	error bar		time	water migration mass	error bar		time	water migration mass	error bar		time	water migration mass	error bar
0	0	0		0	0	0		0	0	0		0	0	0		0	0	0
5	0.08977	0.00595		5	0.10264	0.00682		5	0.1003	0.00891		5	0.10034	0.00791		5	0.0953	0.00261
10	0.17255	0.00847		10	0.18735	0.00993		10	0.19954	0.01361		10	0.19416	0.01434		10	0.17688	0.01027
15	0.25052	0.00942		15	0.26627	0.01373		15	0.28905	0.01942		15	0.2829	0.02077		15	0.24653	0.0087
20	0.3227	0.00656		20	0.33985	0.0151		20	0.37396	0.02602		20	0.36093	0.02882		20	0.31584	0.00495
25	0.38981	0.00701		25	0.41403	0.01633		25	0.45327	0.03123		25	0.43642	0.03332		25	0.38182	0.00374
30	0.45266	0.00764		30	0.48222	0.01462		30	0.52972	0.03463		30	0.51491	0.03509		30	0.4432	0.00345

## Sheet: Figure 1e
54.5 cm of width and 2.9 cm of height			59.4 cm of width and 3.2 cm of height			62.3cm of width and 3.4 cm of height
Water migration rate	error bar		Water migration rate	error bar		Water migration rate	error bar
0.01358	0.000683554		0.01767	0.000449622		0.01938	0.00119

## Sheet: Figure 3b
time	power	time	power	time	power
0	3540	0	4107.4	0	3850.09
10	3285.16	10	4599.98	10	3848.99
20	3147.44	20	4185.9	20	3652.35
30	2974.19	30	4281.6	30	3588.74
40	2654.87	40	3624.2	40	3052.06
50	2687	50	4090.02	50	3407.66
60	3073.3	60	4567.34	60	3856.86
70	3638.23	70	5717.46	70	4541.09
80	4909.4	80	7635.13	80	6219.71
90	5691.84	90	7565.62	90	6755.54
100	5603.07	100	8457.31	100	6656.15
110	6473.02	110	8438.94	110	7339.36
120	6158.6	120	8066.01	120	6998.72
130	5863.1	130	7390.22	130	6690.05
140	5794.04	140	8297.28	140	6999.18
150	6176.54	150	7694	150	6979.03
160	6038.24	160	8742.42	160	7065.8
170	6120.68	170	8349.96	170	6856.13
180	6690.34	180	8052.52	180	7312.81
190	6785.12	190	8567.85	190	7595.56
200	6190.7	200	8023.25	200	7217.66
210	6381.45	210	8261.14	210	7184.74
220	5485.44	220	7680.67	220	6590.69
230	6205.68	230	8519.4	230	7369.19
240	6467.71	240	10149.8	240	8426.44
250	7408.84	250	10160.3	250	8992.67
260	5502.4	260	9400.54	260	6859.44
270	5664.6	270	8251.81	270	6858.52
280	5219	280	7595	280	6334.96
290	5057.33	290	8284.8	290	6886.62
300	5448.44	300	7545.59	300	6479.83
310	5884.9	310	8052.27	310	6633.28
320	5748.61	320	7712.27	320	6671.65
330	5923.22	330	8017.15	330	6994.99
340	5303.8	340	8529.8	340	6621.06
350	3729.54	350	7463	350	5228.18
360	3742	360	5895.9	360	4522.66
370	4127.25	370	6356.62	370	4772.56
380	3535.36	380	4991.76	380	4184.28
390	2238.35	390	4424.12	390	3001.28
400	2071.21	400	3728.92	400	2733.09
410	1355.68	410	5466.86	410	3718.9
420	728.96	420	6434.17	420	3452.42
430	2676.08	430	5278.1	430	3720.69
440	1356.2	440	2768.77	440	1776.44
450	1172.04	450	3293.9	450	2161.7
460	2410.96	460	4091.88	460	3323.87
470	2724.37	470	3887.6	470	3386.19
480	1797.68	480	2711.56	480	2203.09
490	2262.35	490	3509	490	2996.6
500	2322.8	500	4216	500	3320.59

## Sheet: Figure 3e
	0-2 m/s	2-4 m/s	4-6 m/s	6-8 m/s	8-10 m/s	10-12 m/s	12-14 m/s	14-16 m/s
0	0	2	4	1	0	1	0	0
45	1	3	5	5	5	5	2	1
90	0	3	0	0	0	0	0	0
135	2	0	1	0	0	0	0	0
180	0	0	0	1	1	1	0	0
225	0	2	2	3	8	2	0	0
270	0	0	0	0	0	0	0	0
315	0	0	0	0	0	0	0	0

## Sheet: Figure 4a
time	temperature	time	humidity
0	23	0	94
4	24	4	90
8	24	8	94
12	24	12	94
16	24	16	95
20	24	20	97
24	24	24	94
28	24	28	95
32	23	32	97
36	23	36	98
40	22	40	97
44	22	44	95
48	22	48	95
52	22	52	94
56	22	56	90
60	22	60	89
64	21	64	88
68	21	68	90
72	21	72	93
76	22	76	87
80	22	80	87
84	22	84	90
88	23	88	91
92	23	92	95
96	24	96	95
100	25	100	92
104	25	104	92
108	24	108	95
112	25	112	94
116	24	116	95
120	25	120	94
124	24	124	95
128	22	128	96
132	21	132	88
136	21	136	80
140	21	140	78
144	21	144	75
148	21	148	74
152	22	152	61
156	22	156	69
160	22	160	70
164	22	164	72
168	22	168	73
172	22	172	73
176	22	176	73
180	21	180	83
184	21	184	81
188	21	188	81
192	22	192	82
196	23	196	82
200	23	200	87
204	22	204	91
208	22	208	91
212	22	212	87
216	23	216	82
220	24	220	85
224	24	224	88
228	23	228	92
232	23	232	90
236	23	236	91
240	23	240	92

## Sheet: Figure 4b
time	wind speed
0	7.4
4	8.2
8	9.1
12	9.3
16	10.6
20	9.4
24	9.2
28	8.5
32	6.6
36	4.3
40	8.2
44	11.8
48	10.9
52	9.7
56	8.5
60	9.3
64	7.4
68	6.9
72	3.2
76	1.5
80	1.7
84	4.7
88	2.8
92	5.3
96	7.5
100	8.9
104	8.3
108	8.6
112	10.6
116	8.3
120	11.4
124	10
128	15
132	12.8
136	12.2
140	11.7
144	10.8
148	11.9
152	11.7
156	9.4
160	9.2
164	8.3
168	6.4
172	3.9
176	4.2
180	5
184	4.4
188	3.6
192	2.8
196	3.1
200	3.3
204	5.5
208	5.3
212	2.2
216	1.9
220	4.2
224	2.5
228	4.4
232	4.4
236	5.3
240	9.2

## Sheet: Figure 4c
time	wave height
0	0.4
4	0.6
8	0.6
12	0.7
16	0.8
20	0.6
24	0.7
28	0.5
32	0.4
36	0.2
40	0.3
44	0.6
48	0.6
52	0.6
56	0.5
60	0.5
64	0.4
68	0.3
72	0.2
76	0
80	0
84	0.2
88	0
92	0.2
96	0.4
100	0.6
104	0.6
108	0.6
112	0.8
116	0.6
120	0.8
124	0.8
128	0.9
132	0.9
136	0.8
140	0.8
144	0.7
148	0.8
152	0.8
156	0.6
160	0.6
164	0.5
168	0.4
172	0.2
176	0.2
180	0.2
184	0.2
188	0.1
192	0.1
196	0.1
200	0.1
204	0.3
208	0.2
212	0.1
216	0
220	0.1
224	0.1
228	0.1
232	0.2
236	0.2
240	0.5

## Sheet: Figure 4d
time	voltage
0	2.13
4	2.13
8	2.14
12	2.13
16	2.13
20	2.13
24	2.13
28	2.13
32	2.13
36	2.13
40	2.13
44	2.13
48	2.13
52	2.13
56	2.13
60	2.13
64	2.13
68	2.13
72	2.13
76	2.13
80	2.13
84	2.13
88	2.14
92	2.13
96	2.13
100	2.13
104	2.13
108	2.13
112	2.13
116	2.14
120	2.13
124	2.13
128	2.13
132	2.13
136	2.13
140	2.13
144	2.13
148	2.13
152	2.13
156	2.13
160	2.13
164	2.13
168	2.13
172	2.13
176	2.13
180	2.13
184	2.13
188	2.13
192	2.13
196	2.14
200	2.13
204	2.14
208	2.13
212	2.13
216	2.13
220	2.13
224	2.14
228	2.13
232	2.13
236	2.14
240	2.13

[truncated: 27 more sheets: Figure 4e, Figure 4i, Supplementary Figure 1b, Supplementary Figure 2c, Supplementary Figure 3c, Supplementary Figure 4a, Supplementary Figure 4b, Supplementary Figure 4c, Supplementary Figure 4d, Supplementary Figure 4e, Supplementary Figure 4f, Supplementary Figure 8a, Supplementary Figure 8b, Supplementary Figure 8c, Supplementary Figure 9c, Supplementary Figure 9d, Supplementary Figure 9e, Supplementary Figure 9f, Supplementary Figure 9g, Supplementary Figure 9h …]
